# Supplementary material for: Hormonal Regulation and Crosstalk of Auxin/Cytokinin Signaling Pathways in Potatoes In Vitro and in Relation to Vegetation or Tuberization Stages
Source: Int J Mol Sci. 2021 Jul 30;22(15):8207. doi: 10.3390/ijms22158207 (PMC8347663; doi:10.3390/ijms22158207)
Supplement: Supplementary file 1 [file ijms-22-08207-s001.zip]

Archive with 5 entries (5 files):
- Figure S1.pdf
- Table S1 - Supplementary Dataset 1.xlsx
- Table S2 - Primers.xlsx
- Table S3.pdf
- Table S4.pdf
