# Supplementary material for: Hormonal Regulation and Crosstalk of Auxin/Cytokinin Signaling Pathways in Potatoes In Vitro and in Relation to Vegetation or Tuberization Stages
Source: Int J Mol Sci. 2021 Jul 30;22(15):8207. doi: 10.3390/ijms22158207 (PMC8347663; doi:10.3390/ijms22158207)
Supplement: Supplementary file 1 [file ijms-22-08207-s001.zip › Table S1 - Supplementary Dataset 1.xlsx]

## Sheet: TIR
1,5% sucrose
		Contr	Contr	Cav	BA	BA	BA av	BA:C	IAA	IAA	IAA av	IAA:C
StTIR1a	leaves	841.875	880.801	861.338	630.957	534.946	582.952	0.676798	467.735	561.301	514.518	0.597347
	stems	198.068	356.844	277.456	331.131	350.437	340.784	1.22824	223.872	168.24	196.056	0.70662
	roots	264.434	341.575	303.005	257.04	252.794	254.917	0.841298	263.027	261.499	262.263	0.865542
StTIR1b	leaves	83.974	101.831	92.9027	26.3027	149.759	88.031	0.947562	40.738	80.0278	60.3829	0.649959
	stems	79.5639	33.9058	56.7348	22.3872	137.523	79.955	1.40928	15.4882	24.9044	20.1963	0.355977
	roots	73.8566	49.6846	61.7706	28.1838	210.204	119.194	1.92962	45.7088	44.1885	44.9486	0.72767
StTIR1c	leaves	26.7442	52.3438	39.544	31.6228	32.1155	31.8691	0.805916	15.8489	24.9076	20.3783	0.515331
	stems	37.9477	39.3156	38.6317	9.54993	22.2868	15.9183	0.412054	9.12011	18.1911	13.6556	0.353483
	roots	8.07632	20.8402	14.4583	77.6247	41.9135	59.7691	4.1339	6.76083	16.1244	11.4426	0.791422
StAFB4	leaves	389.864	368.75	379.307	208.93	28.879	118.904	0.313478	186.209	332.795	259.502	0.684147
	stems	786.514	430.087	608.3	338.844	28.9418	183.893	0.302306	288.403	282.778	285.591	0.46949
	roots	847.238	339.766	593.502	239.883	27.6747	133.779	0.225406	346.737	253.376	300.056	0.505569
StAFB6	leaves	433.885	437.224	435.555	213.796	194.849	204.323	0.469109	204.174	923.96	564.067	1.29505
	stems	394.109	243.327	318.718	125.893	334.939	230.416	0.722946	173.78	508.591	341.186	1.07049
	roots	454.314	331.843	393.078	234.423	173.865	204.144	0.519347	398.107	730.755	564.431	1.43593
5% sucrose
		Contr	Contr	Cav	BA	BA	BAav	BA:C	IAA	IAA	IAAav	IAA:C
StTIR1a	leaves	229.087	385.224	307.155	416.869	87.0964	251.983	0.820376	562.341	446.684	504.512	1.64253
	stems	204.174	225.895	215.034	891.251	234.423	562.837	2.61743	107.152	275.423	191.287	0.889567
	roots	177.828	168.012	172.92	602.56	162.181	382.37	2.21125	186.209	134.896	160.553	0.928478
	tubers	181.97	366.776	274.373	691.831	74.131	382.981	1.39584	512.861	177.828	345.345	1.25867
StTIR1b	leaves	23.9883	41.7944	32.8913	44.6684	20.893	32.7807	0.996635	89.1251	36.3078	62.7164	1.90678
	stems	52.4807	33.8953	43.188	87.0964	36.3078	61.7021	1.42869	41.6869	45.7088	43.6979	1.01181
	roots	24.5471	46.6325	35.5898	104.713	72.4436	88.5782	2.48886	24.5471	50.1187	37.3329	1.04898
	tubers	38.0189	77.6129	57.8159	112.202	15.4882	63.845	1.10428	123.027	83.1764	103.102	1.78327
StTIR1c	leaves	5.12861	7.3309	6.22976	9.54993	2.88403	6.21698	0.997949	14.7911	7.24436	11.0177	1.76856
	stems	39.8107	18.3443	29.0775	75.8578	35.4813	55.6695	1.91452	19.9526	41.6869	30.8198	1.05992
	roots	13.1826	9.73967	11.4611	36.3078	30.903	33.6054	2.93212	16.9824	12.5893	14.7858	1.29009
	tubers	17.378	23.3429	20.3604	38.0189	5.62341	21.8212	1.07174	25.1189	16.5959	20.8574	1.02441
StAFB4	leaves	74.131	153.875	114.003	223.872	17.7828	120.827	1.05986	234.423	229.087	231.755	2.03288
	stems	407.38	292.204	349.792	1174.9	512.861	843.879	2.41252	257.04	371.535	314.287	0.898497
	roots	125.893	276.089	200.991	870.964	436.516	653.74	3.25258	316.228	338.844	327.536	1.62961
	tubers	169.824	311.316	240.57	812.831	77.6247	445.228	1.85072	912.011	245.471	578.741	2.40571
StAFB6	leaves	83.1764	342.1	212.638	11.2202	39.8107	25.5155	0.119995	616.595	263.027	439.811	2.06836
	stems	239.883	96.7301	168.307	691.831	251.189	471.51	2.80149	151.356	223.872	187.614	1.11472
	roots	120.226	208.342	164.284	1096.48	147.911	622.195	3.78731	295.121	125.893	210.507	1.28136
	tubers	158.489	297.289	227.889	602.56	93.3254	347.943	1.5268	616.595	177.828	397.211	1.743

## Sheet: IAA
1,5% sucrose
		Contr	Contr	Cav	BA	BA	BA av	BA:C	IAA	IAA	IAA av	IAA:C
StIAA2	leaves	3590.67	3890.45	3740.56	3311.31	6309.57	4810.44	1.28602	11481.5	3467.37	7474.45	1.99822
	stems	2182.27	1348.96	1765.62	3162.28	1584.89	2373.59	1.34434	2884.03	3019.95	2951.99	1.67193
	roots	1768.18	1548.82	1658.5	2137.96	3019.95	2578.96	1.555	12882.5	1548.82	7215.66	4.35072
StIAA3	leaves	1425.37	3162.28	2293.82	1380.38	4073.8	2727.09	1.18889	7762.47	4466.84	6114.65	2.66571
	stems	2340.24	1737.8	2039.02	2570.4	1318.26	1944.33	0.953559	3019.95	6025.6	4522.77	2.21811
	roots	467.57	1548.82	1008.19	549.541	1412.54	981.039	0.973067	9120.11	2344.23	5732.17	5.68558
StIAA12	leaves	207.218	811.634	509.426	707.946	331.131	519.538	1.01985	870.964	234.423	552.693	1.08493
	stems	157.519	387.542	272.531	812.831	151.356	482.093	1.76895	489.779	263.027	376.403	1.38114
	roots	631.904	80.9657	356.435	741.31	346.737	544.024	1.52629	1071.52	707.946	889.733	2.4962
StIAA15	leaves	135.938	960.408	548.173	588.844	812.831	700.837	1.2785	1621.81	1318.26	1470.03	2.6817
	stems	147.22	224.534	185.877	436.516	151.356	293.936	1.58135	812.831	1258.93	1035.88	5.57293
	roots	42.658	630.957	336.808	190.546	446.684	318.615	0.945985	933.254	223.872	578.563	1.71779
5% sucrose
		Contr	Contr	Cav	BA	BA	BA av	BA:C	IAA	IAA	IAA av	IAA:C
StIAA2	leaves	596.654	1479.11	1037.88	275.423	831.764	553.593	0.533389	4073.8	1230.27	2652.04	2.55525
	stems	912.248	954.993	933.62	4677.35	616.595	2646.97	2.83517	9332.54	3162.28	6247.41	6.69159
	roots	460.46	501.187	480.823	724.436	1995.26	1359.85	2.82817	2238.72	588.844	1413.78	2.94033
	tubers	503.689	398.107	450.898	208.93	933.254	571.092	1.26656	1949.84	2398.83	2174.34	4.82223
StIAA3	leaves	803.575	1548.82	1176.2	363.078	630.957	497.018	0.422563	2818.38	1202.26	2010.32	1.70917
	stems	1153.03	1819.7	1486.37	4897.79	954.993	2926.39	1.96882	7413.1	1621.81	4517.46	3.03926
	roots	530.921	977.237	754.079	1698.24	186.209	942.226	1.24951	2137.96	346.737	1242.35	1.64751
	tubers	1516.09	1023.29	1269.69	645.654	407.38	526.517	0.414681	2630.27	3235.94	2933.1	2.31009
StIAA12	leaves	34.0822	112.202	73.142	1.60231	22.3872	11.9936	0.163979	891.251	40.738	465.994	6.37119
	stems	159.386	275.423	217.404	758.578	45.7088	402.143	1.84973	1000	83.1764	541.588	2.49113
	roots	86.5574	323.594	205.076	323.594	42.658	183.126	0.892962	831.764	44.6684	438.216	2.13684
	tubers	69.2895	97.7237	83.5066	52.4807	19.9526	36.2167	0.433697	724.436	125.893	425.164	5.09137
StIAA15	leaves	69.453	162.181	115.817	52.4807	72.4436	62.4622	0.539325	524.807	158.489	341.648	2.94994
	stems	151.464	223.872	187.668	676.083	43.6516	359.867	1.91759	1698.24	125.893	912.068	4.86006
	roots	151.46	309.03	230.245	741.31	33.8844	387.597	1.69519	691.831	95.4993	393.665	1.72173
	tubers	151.46	316.228	233.844	407.38	45.7088	226.545	0.57065	3311.31	380.189	1845.75	4.64932

## Sheet: ARF
1,5% sucrose	1,5% sucrose
		Contr	Contr	Cav	BA	BA	BA av	BA:C	IAA	IAA	IAA av	IAA:C
StARF2a	leaves	462.084	218.776	340.43	234.423	295.121	264.772	0.777757	269.153	416.869	343.011	1.00758
	stems	366.685	776.247	571.466	208.93	173.78	191.355	0.334849	257.04	190.546	223.793	0.391612
	roots	328.922	380.189	354.556	181.97	120.226	151.098	0.426162	257.04	549.541	403.29	1.13745
StARF4	leaves	169.041	40.738	104.889	87.0964	93.3254	90.2109	0.860058	114.815	47.863	81.3392	0.775477
	stems	504.837	158.489	331.663	269.153	102.329	185.741	0.56003	549.541	77.6247	313.583	0.945486
	roots	131.125	87.0964	109.111	56.2341	89.1251	72.6796	0.66611	32.3594	181.97	107.165	0.982167
StARF5	leaves	5.71758	32.3594	19.0385	9.12011	10.2329	9.67652	0.508261	1.99526	5.37032	3.68279	0.193439
	stems	33.1519	154.882	94.0168	18.6209	30.1995	24.4102	0.259637	67.6083	72.4436	70.0259	0.744824
	roots	67.4277	338.844	203.136	64.5654	74.131	69.3482	0.341388	53.7032	389.045	221.374	1.08978
StARF6	leaves	24.5117	44.6684	34.59	31.6228	34.6737	33.1482	0.958318	23.4423	19.9526	21.6975	0.627275
	stems	161.824	446.684	304.254	125.893	114.815	120.354	0.395571	125.893	107.152	116.522	0.382977
	roots	47.7695	208.93	128.35	46.7735	50.1187	48.4461	0.377455	48.9779	151.356	100.167	0.780424
StARF8b	leaves	23.775	23.9883	23.8817	9.33254	47.863	28.5978	1.19748	13.1826	11.749	12.4658	0.521981
	stems	144.183	169.824	157.004	43.6516	69.1831	56.4173	0.359337	61.6595	131.826	96.7426	0.61618
	roots	30.8576	44.6684	37.763	14.7911	11.4815	13.1363	0.347862	18.6209	144.544	81.5824	2.16038
StARF18	leaves	7.94995	10.2329	9.09144	14.4544	10.4713	12.4628	1.37083	12.5893	19.4984	16.0439	1.76472
	stems	33.7655	79.4328	56.5991	38.0189	25.704	31.8614	0.562932	40.738	28.8403	34.7892	0.614659
	roots	62.7079	107.152	84.9299	48.9779	18.6209	33.7994	0.397968	22.9087	69.1831	46.0459	0.542163
StARF19a	leaves	161.822	114.815	138.319	79.4328	109.648	94.5403	0.683495	204.174	371.535	287.855	2.08109
	stems	141.268	371.535	256.402	91.2011	85.1138	88.1574	0.343825	257.04	575.44	416.24	1.62339
	roots	155.786	213.796	184.791	77.6247	93.3254	85.4751	0.462549	83.1764	588.844	336.01	1.81832
5% sucrose	5% sucrose
		Contr	Contr	Cav	BA	BA	BA av	BA:C	IAA	IAA	IAA av	IAA:C
StARF2a	leaves	606.611	72.4436	339.528	891.251	25.704	458.477	1.35034	1479.11	12.3027	745.706	2.19631
	stems	146.828	363.078	254.953	851.138	380.189	615.664	2.41481	154.882	37.1535	96.0176	0.376607
	roots	160.29	102.329	131.309	758.578	169.824	464.201	3.53517	229.087	53.7032	141.395	1.07681
	tubers	271.713	162.181	216.947	1023.29	77.6247	550.459	2.53729	707.946	47.863	377.904	1.74193
StARF4	leaves	155.337	87.0964	121.217	316.228	33.1131	174.67	1.44098	331.131	3.80189	167.467	1.38153
	stems	219.877	234.423	227.15	741.31	416.869	579.09	2.54937	147.911	40.738	94.3244	0.415249
	roots	89.9078	58.8844	74.3961	223.872	77.6247	150.748	2.0263	66.0693	10.7152	38.3923	0.516045
	tubers	331.17	144.544	237.857	758.578	109.648	434.113	1.8251	758.578	66.0693	412.323	1.73349
StARF5	leaves	6.03238	33.1131	19.5727	12.5893	3.01995	7.8046	0.398749	15.1356	0.5	7.81781	0.399447
	stems	45.6324	257.04	151.336	79.4328	40.738	60.0854	0.397033	31.6228	32.3594	31.9911	0.211393
	roots	96.7326	91.2011	93.9668	316.228	162.181	239.204	2.54563	158.489	58.8844	108.687	1.15661
	tubers	91.4055	18.197	54.8012	112.202	13.1826	62.6922	1.14399	70.7946	35.4813	53.138	0.96952
StARF6	leaves	28.3436	8.91251	18.6281	36.3078	5.24807	20.7779	1.11541	38.9045	1.99526	20.4499	1.09791
	stems	89.4241	158.489	123.957	295.121	93.3254	194.223	1.56686	29.5121	37.1535	33.3328	0.268911
	roots	36.1067	20.4174	28.2621	87.0964	66.0693	76.5829	2.70974	35.4813	14.7911	25.1362	0.889346
	tubers	45.5315	45.7088	45.6201	151.356	17.7828	84.5695	1.85377	97.7237	22.3872	60.0555	1.31645
StARF8b	leaves	40.9342	4.7863	22.8602	56.2341	2.51189	29.373	1.2849	85.1138	0.645654	42.8797	1.87591
	stems	106.987	89.1251	98.0559	537.032	169.824	353.428	3.60435	67.6083	28.8403	48.2243	0.491796
	roots	45.8575	4.46684	25.1622	85.1138	33.1131	59.1135	2.3493	11.749	7.94328	9.84613	0.391287
	tubers	275.423	23.4423	149.433	104.713	7.4131	56.063	0.375172	154.882	11.749	83.3153	0.557545
StARF18	leaves	28.5426	7.94328	18.2429	50.1187	3.0903	26.6045	1.45835	51.2861	4.67735	27.9817	1.53395
	stems	46.2443	72.4436	59.3439	173.78	57.544	115.662	1.94901	31.6228	13.4896	22.5562	0.380106
	roots	43.1795	14.4544	28.8169	138.038	48.9779	93.5082	3.2449	56.2341	22.9087	39.5714	1.37319
	tubers	20.5305	10.2329	15.3817	50.1187	6.60693	28.3628	1.84393	57.544	4.7863	31.1651	2.02615
StARF19a	leaves	169.535	33.1131	101.324	281.838	17.378	149.608	1.47653	251.189	45.7088	148.449	1.46505
	stems	144.58	263.027	203.803	263.027	229.087	246.057	1.20733	47.863	51.2861	49.5746	0.243247
	roots	160.339	72.4436	116.391	478.63	269.153	373.892	3.21237	102.329	57.544	79.9366	0.686789
	tubers	56.2341	53.7032	54.9687	245.471	27.5423	136.507	2.48335	275.423	30.1995	152.811	2.77997

## Sheet: HK
1,5% sucrose
		Contr	contr1	contr2	contr3	contr4	contr5	contr6	contr7	C av	BA	BA1	BA av	BA:C	IAA 1	IAA1	IAA av	IAA:C
StHK2	leaves	32.3594	61.6495	51.564	57.8493	70.6646	88.3549	35.4813	59.3035	57.1533	30.903	33.8844	32.3937	0.566786	47.863	117.49	82.6764	1.44657
	stems	88.7538	128.825	108.541	69.2943	132.826	113.501	91.9684	85.8548	102.445	45.7088	23.4423	34.5756	0.337502	141.254	70.7946	106.024	1.03493
	roots	97.544	199.087	151.559	46.4675	214.471	218.558	67.1513	109.72	138.07	100	36.3078	68.1539	0.493619	51.2861	58.8844	55.0853	0.398967
StHK3	leaves	120.256	59.8844	101.14	78.5247	208.93	201.017	110.639	28.1638	113.569	81.2831	40.9261	61.1046	0.538038	46.7735	39.8107	43.2921	0.381196
	stems	89.1251	33.1131	45.6564	77.5247	204.144	164.549	61.1282	144.036	102.409	87.0964	14.4544	50.7754	0.495808	51.2861	18.6209	34.9535	0.341311
	roots	112.802	75.8578	75.7984	186.709	532.858	343.557	596.44	306.765	278.848	162.181	23.9883	93.0847	0.333818	234.423	44.6684	139.546	0.500435
StHK4	leaves	117.49	76.4302	32.9496	134.896	61.6595	33.4945	89.1533	126.201	84.0342	107.152	48.3059	77.7289	0.924967	85.1138	21.3796	53.2467	0.633631
	stems	562.341	765.224	238.116	141.254	144.544	301.995	462.655	158.489	346.827	363.078	91.2011	227.14	0.654907	1096.48	218.776	657.627	1.89612
	roots	263.257	239.174	186.782	457.188	269.163	295.121	360.213	177.824	281.09	912.011	239.883	575.947	2.04897	371.535	575.44	473.488	1.68447
5% sucrose
		Contr	contr1	contr2	contr3	contr4	contr5	contr6	contr7	K	К1	C av	BA	BA1	BA av	BA:C	IAA	IAA1	IAA av	IAA:C
StHK2	leaves	57.544	124.969	26.3027	117.49	36.8906	45.7088	59.8307	72.2905	125.796	68.3912	73.5214	125.893	22.3872	74.1399	1.00841	91.2011	43.6516	67.4263	0.917098
	stems	134.259	45.4921	126.782	29.1602	141.254	38.9045	32.3594	144.544	53.3786	93.3254	83.946	281.838	101.018	191.428	2.28038	29.5121	56.2341	42.8731	0.510723
	roots	128.269	23.9087	22.3872	30.247	138.038	36.3078	123.027	45.1894	83.8349	51.2861	68.2496	354.813	103.039	228.926	3.35425	173.78	102.329	138.055	2.02279
	tubers	26.2975	51.3547	67.644	13.8933	14.3993	17.378	28.8403	52.4807	55.9541	19.0546	34.7297	114.815	4.36516	59.5903	1.71583	95.4993	23.4423	59.4708	1.71239
StHK3	leaves	56.9354	113.796	181.784	146.505	177.808	194.984	75.8578	79.4328	199.526	20.893	124.752	54.9541	17.378	36.166	0.289903	63.0957	13.8038	38.4498	0.308209
	stems	86.549	149.621	131.826	100	158.489	162.181	87.0964	125.893	99.2418	79.4328	118.033	154.882	40.738	97.8098	0.828666	38.9045	26.9153	32.9099	0.27882
	roots	150.648	71.5395	74.5338	147.685	127.731	158.489	138.038	112.202	95.1957	67.6083	114.367	380.189	144.544	262.367	2.29407	128.825	38.0189	83.4219	0.729422
	tubers	95.8617	72.3709	48.5866	82.2056	70.6501	70.5646	87.0964	51.2861	126.205	33.8844	73.8711	234.423	13.1826	123.803	1.67593	85.1138	9.54993	47.3319	0.640736
StHK4	leaves	15.4661	83.1734	24.7002	93.3254	20.893	11.4815	12.8825	13.4896	122.484	13.1826	41.1078	47.863	6.30957	27.0863	0.658908	61.6595	9.33254	35.496	0.863485
	stems	487.539	25.1189	41.6869	2813.08	44.6684	35.4813	95.4993	776.247	436.803	66.0693	482.22	1071.52	63.0957	567.308	1.17645	177.828	48.9779	113.403	0.235169
	roots	253.66	21.9812	10.2329	1584.89	24.5471	30.903	74.131	501.187	162.935	52.4807	271.695	776.247	56.2341	416.241	1.53201	380.189	31.6228	205.906	0.757857
	tubers	307.549	147.569	198.489	269.398	228.116	115.343	154.483	107.152	311.276	190.546	202.992	436.516	9.12011	222.818	1.09767	478.63	18.197	248.414	1.22376

## Sheet: HP
1,5% sucrose
		Contr	contr1	contr2	contr3	contr4	Cav	BA1	BA2	BA av	BA:C	IAA1	IAA2	IAA av	IAA:C
StHP1a	leaves	212.475	1905.46	125.893	7.41285	160.402	482.329	223.872	912.011	567.941	1.1775	229.087	1122.02	675.553	1.40061
	stems	341.812	2951.21	72.4436	33.8352	288.842	737.629	173.78	741.31	457.545	0.620292	158.489	1412.54	785.513	1.06492
	roots	305.98	1862.09	87.0964	58.8822	57.9973	474.409	398.107	1148.15	773.13	1.62967	269.153	1445.44	857.297	1.80708
StHP1b	leaves	64.9653	602.56	16.5959	0.75569	8.01896	138.579	74.131	208.93	141.53	1.0213	39.8107	275.423	157.617	1.13738
	stems	95.569	707.946	11.2202	8.32341	39.7972	172.571	56.2341	177.828	117.031	0.678161	31.6228	309.03	170.326	0.986991
	roots	69.5344	676.063	13.6238	11.4345	1.22012	154.375	102.329	213.796	158.063	1.02389	67.6083	446.684	257.146	1.66572
StHP4a	leaves	65.8849	194.984	77.6244	60.258	89.3066	97.6117	97.7237	169.824	133.774	1.37047	54.9541	323.594	189.274	1.93905
	stems	13.5195	27.6975	21.0115	6.87854	33.8844	20.5983	3.16228	3.0903	3.12629	0.151774	6.30957	12.8825	9.59603	0.465865
	roots	2.98557	6.89935	0.34352	3.01995	11.4847	4.94661	1.38038	1.86209	1.62124	0.327747	0.5	6.76083	3.63041	0.73392
5% sucrose
		Contr	contr1	contr2	contr3	Cav	BA1	BA2	BA av	BA:C	IAA1	IAA2	IAA av	IAA:C
StHP1a	leaves	280.973	426.58	106.123	318.228	282.976	87.0964	154.882	120.989	0.42756	120.226	562.341	341.284	1.20605
	stems	245.471	239.883	179.804	426.574	272.933	478.63	562.341	520.486	1.90701	263.027	676.083	469.555	1.7204
	roots	1071.52	776.247	319.5	831.764	749.758	1148.15	794.328	971.241	1.29541	407.38	575.44	491.41	0.655425
	tubers	245.471	257.04	575.702	426.58	376.198	537.032	208.93	372.981	0.991448	676.083	549.541	612.812	1.62896
StHP1b	leaves	109.998	117.592	79.5728	123.437	107.65	33.1131	28.1838	30.6485	0.284705	38.9045	173.78	106.342	0.987853
	stems	40.738	64.5654	43.9447	97.7237	61.743	117.49	131.826	124.658	2.01898	52.4807	169.824	111.153	1.80025
	roots	154.882	199.526	86.29	128.825	142.381	223.872	199.526	211.699	1.48685	87.0964	269.153	178.125	1.25105
	tubers	104.162	86.0864	145.58	75.5648	102.848	204.174	28.8403	116.507	1.13281	239.883	194.984	217.434	2.11412
StHP4a	leaves	77.7656	203.459	24.2147	257.04	140.62	12.8825	70.7946	41.8385	0.29753	22.3872	141.254	81.8205	0.581856
	stems	3.96202	1.65043	0.35654	5.24807	2.80427	3.31131	2.95121	3.13126	1.11661	1.58489	8.31764	4.95127	1.76562
	roots	0.92154	2.12084	2.54038	0.5	1.52069	0.912011	2.81838	1.8652	1.22655	0.5	1.7378	1.1189	0.735785
	tubers	1.10179	3.03245	0.49653	3.63078	2.06539	0.263027	0.5	0.381513	0.184718	8.31764	3.71535	6.0165	2.91301

## Sheet: RRA
1,5% sucrose
		Contr	contr1	Cav	BA1	BA2	BA av	BA:C	IAA1	IAA2	IAA av	IAA:C
StRR4	leaves	1340.7	501.187	920.944	1000	1047.13	1023.56	1.11143	229.087	1659.59	944.337	1.0254
	stems	587.8	1023.29	805.546	691.831	416.869	554.35	0.688167	478.63	3715.35	2096.99	2.60319
	roots	669.42	676.083	672.751	1380.38	1778.28	1579.33	2.34757	1023.29	1621.81	1322.55	1.96588
StRR9a	leaves	1169	251.189	710.094	1288.25	389.045	838.647	1.18104	186.209	190.546	188.377	0.265285
	stems	631.5	489.779	560.639	316.228	83.1764	199.702	0.356204	138.038	316.228	227.133	0.405132
	roots	573.9	316.228	445.064	1230.27	602.56	916.414	2.05906	363.078	194.984	279.031	0.626947
StRR9c	leaves	78.75	19.0546	48.9023	234.423	39.8107	137.117	2.80389	45.7088	36.3078	41.0083	0.838576
	stems	137.48	177.828	157.654	208.93	56.2341	132.582	0.840968	120.226	251.189	185.708	1.17794
	roots	110.34	147.911	129.125	588.844	208.93	398.887	3.08914	269.153	190.546	229.85	1.78005
StRR9d	leaves	578.35	97.7237	338.037	851.138	144.544	497.841	1.47274	97.7237	134.896	116.31	0.344075
	stems	787.65	1.77828	394.714	389.045	63.0957	226.07	0.572745	275.423	398.107	336.765	0.853187
	roots	453.245	954.993	704.119	2041.74	537.032	1289.38	1.8312	371.535	676.083	523.809	0.743921
5% sucrose
		Contr	contr1	contr2	contr3	contr4	contr5	contr6	Cav	BA1	BA2	BAav	BA:C	IAA1	IAA2	IAAav	IAA:C
StRR4	leaves	376.799	245.502	294.666	358.962	341.294	239.476	407.38	323.44	151.356	43.6516	97.5039	0.301459	173.78	776.247	475.014	1.46863
	stems	572.508	420.712	361.732	498.364	630.957	332.45	426.58	463.329	1513.56	562.341	1037.95	2.2402	630.957	1445.44	1038.2	2.24074
	roots	915.477	854.59	466.975	1008.53	947.39	418.261	1258.93	838.593	3311.31	794.328	2052.82	2.44793	363.078	645.654	504.366	0.601443
	tubers	256.433	148.461	177.612	226.557	208.673	131.663	275.423	203.546	346.737	66.0693	206.403	1.01404	165.959	346.737	256.348	1.25941
StRR9a	leaves	91.8119	106.866	78.4873	70.7946	95.4993	58.7232	144.544	92.3895	26.9153	29.5121	28.2137	0.305378	33.1131	223.872	128.493	1.39077
	stems	371.535	89.1251	426.58	74.131	75.8578	114.13	162.181	187.649	977.237	190.546	583.892	3.11162	309.03	380.189	344.609	1.83646
	roots	158.836	198.988	229.297	147.911	269.353	130.647	120.526	179.366	2511.89	186.209	1349.05	7.52122	194.984	213.796	204.39	1.13952
	tubers	109.281	60.266	102.429	39.6107	31.7228	307.555	107.152	108.288	426.58	42.658	234.619	2.16662	123.027	147.911	135.469	1.251
StRR9c	leaves	18.8894	33.7328	29.9494	41.6869	14.1254	22.6596	31.6228	27.5238	15.8489	5.49541	10.6722	0.387744	16.9824	20.893	18.9377	0.688049
	stems	171.544	246.652	380.189	281.838	194.984	99.3473	89.1251	209.097	407.38	147.911	277.646	1.32783	97.7237	109.648	103.686	0.495874
	roots	116.234	182.733	204.215	281.838	269.153	80.1136	39.8107	167.728	1023.29	97.7237	560.508	3.34176	112.202	75.8578	94.0298	0.560608
	tubers	96.3448	58.7921	74.131	125.893	67.6083	70.0894	50.1187	77.5681	120.226	3.0903	61.6584	0.794893	61.6595	83.1764	72.4179	0.933604
StRR9d	leaves	53.438	64.2453	69.8548	66.0233	56.3822	72.6867	51.2861	61.9881	58.8844	3.46737	31.1759	0.502933	30.903	74.131	52.517	0.847211
	stems	147.866	90.4452	99.3445	103.409	85.1138	87.1848	158.489	110.265	346.737	229.087	287.912	2.6111	93.3254	346.737	220.031	1.99548
	roots	291.722	209.397	198.36	204.174	218.776	323.479	186.209	233.16	2344.23	707.946	1526.09	6.54525	169.824	199.526	184.675	0.792055
	tubers	30.8621	37.6172	35.4431	38.8118	29.5123	40.0647	28.8403	34.4502	51.2861	7.94328	29.6147	0.859638	52.4807	158.489	105.485	3.06196

## Sheet: RRB
1,5% sucrose
		Contr	contr1	contr2	contr3	contr4	C av	BA1	BA2	BA av	BA:C	IAA1	IAA2	IAA av	IAA:C
StRR1a	leaves	63.1837	114.445	165.959	36.3078	64.1654	88.8122	141.254	50.1187	95.6862	1.0774	120.226	1.69	60.9582	0.686372
	stems	30.664	58.5478	89.6636	23.9883	95.2577	59.6243	63.0957	52.4807	57.7882	0.969206	79.4328	23.4423	51.4376	0.862695
	roots	61.557	116.605	151.353	45.7088	70.167	89.0783	74.131	52.4807	63.3059	0.710677	173.78	46.7735	110.277	1.23798
StRR1b	leaves	162.067	77.1793	199.526	64.5654	94.6483	119.597	123.027	81.2831	102.155	0.854158	229.087	83.1764	156.132	1.30548
	stems	95.6872	129.496	168.918	81.2831	181.449	131.367	123.027	181.97	152.498	1.16086	588.844	69.1831	329.013	2.50454
	roots	261.253	310.385	512.861	177.828	166.756	285.817	208.93	154.882	181.906	0.636442	707.946	144.544	426.245	1.49132
StRR11	leaves	18.1344	6.78547	0.5	69.1831	0.99043	19.1187	12.5893	1	6.79463	0.355392	10.7152	32.3594	21.5373	1.1265
	stems	49.1043	28.5482	75.5978	91.2011	8.76931	50.6441	14.1254	70.7946	42.46	0.838399	57.544	69.1831	63.3635	1.25115
	roots	60.5833	33.0414	81.2831	120.226	21.3286	63.2925	17.7828	69.1831	43.4829	0.687015	75.8578	48.9779	62.4178	0.98618
StRR14	leaves	13.4896	19.0574	39.8107	28.1838	21.8776	24.4838	10.9648	26.3027	18.6337	0.761063	8.70964	6.91831	7.81397	0.319148
	stems	58.8844	28.7448	41.6869	40.738	4.67735	34.9463	7.58578	29.5121	18.5489	0.530784	30.1995	34.6737	32.4366	0.928184
	roots	33.2131	30.3694	32.8844	38.0189	17.7828	30.4537	6.60693	23.4423	15.0246	0.493359	17.378	22.3872	19.8826	0.652879
StRR18a	leaves	95.4993	58.8122	87.0964	54.9541	47.863	68.845	77.6247	48.9779	63.3013	0.919476	69.1831	14.4544	41.8187	0.607433
	stems	152.309	200.325	269.153	151.346	31.5456	160.936	275.423	144.544	209.983	1.30476	478.63	151.356	314.993	1.95726
	roots	235.023	210.624	309.03	229.087	87.0964	214.172	177.828	194.984	186.406	0.870358	467.735	114.815	291.275	1.36001
StRR18b	leaves	64.5654	63.6651	60.7756	112.302	16.4959	63.5608	44.6684	83.1764	63.9224	1.00569	30.903	48.9779	39.9404	0.628382
	stems	134.896	73.0774	151.356	63.0957	15.1356	87.5122	33.8844	162.181	98.0327	1.12022	66.0693	104.713	85.3911	0.975762
	roots	257.04	101.934	218.776	194.984	83.1764	171.182	102.329	204.174	153.252	0.895254	117.49	123.027	120.258	0.702516
5% sucrose
		Contr	contr1	contr2	contr3	contr4	Cav	BA1	BA2	BA av	BA:C	IAA1	IAA2	IAA av	IAA:C
StRR1a	leaves	77.5206	122.372	63.0957	87.0964	148.386	99.694	23.4423	120.226	71.8344	0.720549	114.815	123.027	118.921	1.19286
	stems	52.3181	73.9537	55.0967	70.7946	50.1231	60.4572	63.0957	269.153	166.125	2.7478	95.4993	83.1764	89.3378	1.4777
	roots	81.4364	54.8164	115.545	46.7735	121.088	83.9318	77.6247	478.63	278.127	3.31373	87.0964	194.984	141.04	1.68042
	tubers	206.743	149.754	218.754	51.2861	332.228	191.753	15.4882	245.471	130.48	0.680456	56.2341	144.544	100.389	0.523533
StRR1b	leaves	82.8424	211.944	98.7084	64.5654	364.257	164.464	9.33254	416.869	213.101	1.29573	53.7032	331.131	192.417	1.16997
	stems	156.94	153.844	157.574	158.489	153.75	156.12	190.546	1348.96	769.754	4.93054	151.356	301.995	226.676	1.45194
	roots	181.629	409.606	177.828	254.375	646.022	333.892	251.189	2511.89	1381.54	4.13768	125.893	912.011	518.952	1.55425
	tubers	97.3768	217.534	91.2011	158.743	391.266	191.224	25.704	1047.13	536.416	2.80517	45.7088	213.796	129.753	0.678536
StRR11	leaves	10.815	12.5434	9.85503	8.31764	13.763	11.0588	8.12831	14.4544	11.2914	1.02103	15.4882	7.07946	11.2838	1.02035
	stems	21.335	41.6857	33.174	31.6228	8.44947	27.2534	13.8038	27.5423	20.6731	0.75855	20.893	18.6209	19.7569	0.724934
	roots	34.4145	16.7913	41.6869	25.704	9.42154	25.6036	34.6737	35.4813	35.0775	1.37002	23.9883	18.6209	21.3046	0.832092
	tubers	51.8646	69.407	79.4368	30.903	71.5649	60.6353	11.749	81.2831	46.516	0.767145	31.6228	14.7911	23.2069	0.38273
StRR14	leaves	9.77641	18.855	26.3027	3.63078	13.0235	14.3177	3.63078	2.18776	2.90927	0.203195	10.9648	6.45654	8.71066	0.608386
	stems	13.5886	18.4766	16.8067	15.4882	17.0853	16.2891	16.9824	21.8776	19.43	1.19282	11.749	4.0738	7.91139	0.485686
	roots	6.95533	13.7237	16.4549	7.58068	17.2497	12.3929	13.1826	25.704	19.4433	1.56891	16.5959	14.4544	15.5251	1.25275
	tubers	7.58843	12.0555	13.1826	4.46684	11.8205	9.82277	2.88403	16.2181	9.55107	0.97234	4.2658	41.6869	22.9764	2.33909
StRR18a	leaves	40.3472	44.8807	41.8747	45.7088	39.0354	42.3694	40.738	34.6737	37.7059	0.889932	36.3078	25.704	31.0059	0.731799
	stems	270.837	363.028	309.13	457.046	104.213	300.851	218.776	234.423	226.6	0.753196	125.893	74.131	100.012	0.33243
	roots	91.3763	158.675	125.893	173.78	75.4364	125.032	316.228	346.737	331.482	2.65118	87.0964	128.825	107.961	0.863464
	tubers	56.1131	65.2083	37.5145	60.256	42.5413	52.3266	11.4815	147.911	79.6962	1.52305	26.9153	100	63.4577	1.21272
StRR18b	leaves	87.9247	54.8287	48.9779	57.544	107.589	71.3729	15.4882	47.863	31.6756	0.443804	56.2341	66.0693	61.1517	0.856792
	stems	48.2032	71.9402	30.903	81.2831	68.0325	60.0724	40.738	208.93	124.834	2.07806	37.1535	37.1535	37.1535	0.618479
	roots	71.937	85.4182	47.9779	63.6481	97.6885	73.3339	93.3254	380.189	236.757	3.22848	43.6516	109.648	76.6497	1.04521
	tubers	52.1594	58.4436	53.2437	48.9885	60.2594	54.6189	7.24436	138.038	72.6414	1.32997	17.7828	100	58.8914	1.07822
