# Supplementary material for: Hormonal Regulation and Crosstalk of Auxin/Cytokinin Signaling Pathways in Potatoes In Vitro and in Relation to Vegetation or Tuberization Stages
Source: Int J Mol Sci. 2021 Jul 30;22(15):8207. doi: 10.3390/ijms22158207 (PMC8347663; doi:10.3390/ijms22158207)
Supplement: Supplementary file 1 [file ijms-22-08207-s001.zip › Table S2 - Primers.xlsx]

## Sheet: Лист1
	Table S2. List of primers used in this research
	Gene locus name	Reference Sequence	Primer name	Primer sequences (5' – 3')	Amplicon length, bp
	LOC102586427	NM_001288676.1	CYC LP	CTCTTCGCCGATACCACTCC	121
			CYC RP	TCACACGGTGGAAGGTTGAG
	LOC102577640	NM_001288491.1	EF LP	ATTGGAAACGGATATGCTCCA	101
			EF RP	TCCTTACCTGAACGCCTGTCA
	LOC102583018	XM_006359370.2	StTIR1a LP	GAACTGTGGCTGGACGAAGA	143
			StTIR1a RP	GCGCTAATACCTGCCCATCT
	LOC102578728	XM_006362921.2	StTIR1b LP	CTTCAGCTCCCACACACTCC	122
			StTIR1b RP	ACTGTACGGAAATGGGGTGC
	LOC102578999	XM_006352744.2	StTIR1c LP	TCACACGCTTCCCTCAACTC	96
			StTIR1c RP	GAAGATAGGCACCCCATCCG
	LOC102578575	XM_006338073.2	StAFB4 LP	TGTGACGAAGGACTTGAGGC	111
			StAFB4 RP	ACCTGCTTCAGAAACTGGGG
	LOC102595865	XM_015308687.1	StAFB6 LP	AACGTCACCTTGCCTCAGTT	108
			StAFB6 RP	TGCATACTGCCGACTTGTGA
	IAA2, 102586718	NM_001288102.1	StIAA2 LP	GGTCCCAAGGAATGATAGA	187
			StIAA2 RP	AGTCCAATGGCTTCTGATC
	IAA3, 102577631	NM_001288469.1	StIAA3 LP	ATTGTGGGACTCAAGGATT	142
			StIAA3 RP	ACAAACATCTCCCAAGGTA
	LOC102586390	XM_006350599.2	StIAA12 LP	TCATCATGTAAGAGGCTAA	180
			StIAA12 RP	CACTTCCCAATCAGTGTAA
	LOC102590668	XM_006352693.2	StIAA15 LP	TAGAAGCGAGCTACGTTAA	218
			StIAA15 RP	CATATCCCAAGGTACATCA
	LOC102582348	XM_006341420.2	StARF2a LP	ACCTTTAGGGAGGCCTGAGT	234
			StARF2a RP	CCAGGAGCTTTTGAGCCAGA
	LOC102602099	XM_006340083.2	StARF4 LP	TGATAAACCAGTCCGCCCAC	238
			StARF4 RP	AGGTTTTCCCCAAGCACCAA
	LOC102590158	XM_006341964.2	SARF5 LP	TGATCTTCCAACAGCGAGTG	82
			StARF5 RP	ATGAGGAATGAGCCATGGAG
	LOC102606235	XM_006357830.2	StARF6 LP	ATATCTCAGGCGCAGATGCT	110
			StARF6 RP	TGCGAGTTCACTTCTTGGTG
	LOC102598513	XM_015310096.1	StARF8b LP	ATCAGGAATGGGTCAGCAGG	70
			StARF8b RP	CGCATGCCATAGCTCTGAGT
	LOC102586095	XM_006339661.2	StARF18 LP	GTTCTTGCCACTGCATCTCA	118
			StARF18 RP	CATGACTCACAGCCTCCAGA
	LOC102592438	XM_006365574.1	StARF19a LP	TGCCCAGCCAAATCAGCATA	287
			StARF19a RP	ACTGGGTTGTTTCATCCGCT
	LOC102591086	XM_015303261.1	StHK2 LP	ACCATTTGCAGAGACTGGGA	120
			StHK2 RP	GGTCAACAAAAACCACGGCTA
	LOC102587294	XM_006352114.2	StHK3 LP	CACAGCTCCCTTCAGGCTAC	136
			StHK3 RP	TACTCCACCAAGGTACCCGT
		MH173269.1	StHK3a LP	GTCGAGTGATGGTCTGGAGC	126
			StHK3a RP	CCTGTTGCAGTTGTGATGGC
	LOC102603756	XM_006354988.2	StHK4 LP	TGTTGAGTTGGCCGTCTTTG	199
			StHK4 RP	TCCTCCATTCAAGCAGGTGT
		MH173272.1	StHK4b LP	ACCATTCATGCAGGCAGACA	132
			StHK4b RP	CTTCCAATCTTGGGACGGCT
	LOC102590747	XM_006365207.2	StHP1a LP	TCAGCTCAAAGGTAGCAGCT	217
			StHP1a RP	TTGCACCATGGGAATTGCTC
	LOC102603297	XM_006352731.2	StHP1b LP	CAAGGGTAGCAGTTCCAGCA	109
			StHP1b RP	CTGCAGACATTGCACACACC
	LOC102589200	XM_015304066.1	StHP4a LP	TGATGCACCAATTCAAGGGC	114
			StHP4a RP	CCCTCTTGCACCCATCGATA
	LOC102602758	XM_015313344.1	StRR4 LP	TCCACTGATTCCTCCATGCC	123
			StRR4 RP	ACAACCCCGGAAGTAGCAAA
	LOC102590336	XM_006355533.2	StRR9a LP	CCTCTTATCAAGTTACTGTTGTGGA	116
			StRR9a RP	ACCAGTCATTTCAGGCATGCTA
	LOC102599826	XM_006351210.2	StRR9c LP	TGAAAACCTCTGCTTGTCAAGTTAC	101
			StRR9c RP	AGTCTGATTTGTTTGATTCTTGTCA
	LOC102601166	XM_006351214.2	StRR9d LP	TCTTGCCAAGTTACTACTGTGGA	113
			StRR9d RP	TCCTGTTGGTTGCTAGGAGA
	LOC102578736	XM_006363518.2	StRR1a LP	AAGATGTGTACATAGTTGCTGTTAC	119
			StRR1a RP	CTTCCCATCCGACAGCTACG
	LOC102586468	XM_006345914.1	StRR1b LP	GCCACCTACAGAAATATCGGC	107
			StRR1b RP	CCCATATGTTGCTTCCGGGT
	LOC102593308	XM_006341706.2	StRR11 LP	TTGCATGTGCTCCGAGAGAG	164
			StRR11 RP	CCCTTCATCACCCTGCTTGT
	LOC102606335	XM_006354997.1	StRR14 LP	CGTGTAGTCTGGTCAGTGGAG	154
			StRR14 RP	GCCTAAATTTCTGCAGATGGC
	LOC102598455	XM_006343619.2	StRR18a LP	GTCCTCGGCGCATATTCCTT	142
			StRR18a RP	TCCTCCCCCAGTAAGTGGTT
	LOC102587717	XM_006350015.2	StRR18b LP	CCAAGGGATTCCTGCATCGT	144
			StRR18b RP	GCGCTACCAACCAACCTAGA
